# Supplementary material for: Characteristics, Components, and Efficacy of Telerehabilitation Approaches for People with Chronic Obstructive Pulmonary Disease: A Systematic Review and Meta-Analysis
Source: Int J Environ Res Public Health. 2022 Nov 17;19(22):15165. doi: 10.3390/ijerph192215165 (PMC9691096; doi:10.3390/ijerph192215165)
Supplement: Supplementary file 1 [file ijerph-19-15165-s001.zip]

Archive with 1 entries (1 files):
- ijerph-2018951-supplementary.pdf
